# Supplementary material for: High resolution DOA estimation of acoustic plane waves: An innovative comparison among Cuckoo search heuristics and subspace based algorithms
Source: PLoS One. 2022 Jun 16;17(6):e0268786. doi: 10.1371/journal.pone.0268786 (PMC9202845; doi:10.1371/journal.pone.0268786)
Supplement: S1 Data — (ZIP) [file pone.0268786.s001.zip]

Archive with 2 entries (2 files):
- data/connvergence.mat
- data/five_db_table.mat
